# Supplementary material for: Preparation and Characterization of Multi-Doped Porous Carbon Nanofibers from Carbonization in Different Atmospheres and Their Oxygen Electrocatalytic Properties Research
Source: Nanomaterials (Basel). 2022 Mar 1;12(5):832. doi: 10.3390/nano12050832 (PMC8912686; doi:10.3390/nano12050832)
Supplement: Supplementary file 1 [file nanomaterials-12-00832-s001.zip]

Archive with 1 entries (1 files):
- nanomaterials-1569051 supplementary.pdf
